# Supplementary material for: Machine learning for immune biomarkers in severe mental illness: a systematic review
Source: Neurosci Appl. 2026 Apr 21;5:107003. doi: 10.1016/j.nsa.2026.107003 (PMC13126468; doi:10.1016/j.nsa.2026.107003)
Supplement: Multimedia component 2 [file mmc2.xlsx]

## Sheet: README
Files	Contents
Studies included	Per each study included report main information about population, immune biomarkers in input, ML algorithm, and best model performance
Studies_included_ML_implementat	Per each study report key information about ML algorithm implementation
Supervised_Classification_model	Per each supervised classification ML algorithm report the immune biomarkers in input and the algorithm performance
	NB: compute metrics are reported in bold font

## Sheet: Studies_included
Study author (s) year	Sample size and diagnosis	Immune biomarkers	ML algorithms	Algorithm objective	Best algorithm performance	Most relevant predictors
Kozyrev EA. et al. (2023)	SZ = 217, HC = 90	IL-1α, IL-1β, IL-1, IL-1RA, IL-2, IL-3, IL-4, IL-5, IL-6, IL-7, IL-8, IL-9, IL-10, IL-12P40, IL-12P70, IL-13, IL-15, IL-17A, TNF-α, TNF-β, Flt-3L, IFN-α2, IFNγ, CCL2, CCL3, CCL4, CCL7, CXCL1, CXCL10, CCL11, CCL22, EGF, tgf-α, PDGF-AA, PDGF-AB/BB, FGF-2, G-CSF, GM-CSF	DT, KNN, SVM, ANN	diagnosis	DNN: SZ vs HC BA 0,695*	CCL22
Lizano et al. (2021)	SZ = 50, SZA = 29, BD1 n = 61, HC = 60	IL-1β, IL-6, IL-8, IL-10, IL12/IL23p40, IFNγ, TNF-α, TNF-β, CRP, Flt-1, VEGF, VEGFC, VEGFD, TGFβ1, C4a	PCA, HC	subtyping	SILhouette score = 0.59	CRP, IFNγ, IL-1β, IL-8, IL-10, TNF-α, VEGF
Shaojia Lu et al. (2013)	CTE (TD) = 22, CTE (NTD) = 21 , HC = 22	AgRP, b-FGF, BTC, GITR-L, CXCL11, IL-1β, IL-1 R1, CCL28, NT-4, TGF-β3, CCL25, TRAIL-R4, VEGF	HC	subtyping	NA	AgRP, b-FGF, BTC, GITR-L, I-TAC, IL-1β, IL-1 R1, MEC, NT-4, TECK, TGF-β3, TRAIL-R4, VEGF
Popov P. et al. ( 2024)	SZ = 90, HC = 40	immune-inflammatory responses system, M1 macrophage, T helper-17-axis	LDA, SVM	subtyping, diagnosis	SVM: MNP vs HC accuracy = 0.978	T helper-17 axis, M1 macrophage activation, M1 macrophage profILe
Shen He et al. (2019)	MDD = 40	IL-1β, IL-6, CRP, Beclin-1	RF	response	RF: responder vs non-responder AUC = 0.815, acc = 0.791	beclin-1
Lee Yena et al. (2021)	BD = 60, HC = 30	TNF-α, sTNFR1, IL-1β, IL-2, IL-4, IL-6, IL-8, IL-10, IL-12	DT, KNN	response	DT: R2 = 0.22, RMSE=0.08 in predicting reductions in anhedonic symptoms	IL-4, IL-6, IL-8, IL-1β, IL-2, IL-12, sTNFR1, IL-10, TNF-α, p-NFκB, p-FADD, p-IKKα/β, TNFR1, p-IRS1, p-p38, p-JNK
Lusi Zhang et al. (2023)	SZ = 41, SZA = 27, BD1 = 61, HC = 55	CRP, IL-6, C4a, IFNγ, IL-8, IL-10, VEGFD	HC, PCA	subtyping	SILhouette score = 0.55	CRP, C4a
Elbakary et. Al (2025)	MDD = 94	WBC, RBC, Hgb, Hct, MCV, RDW, Platelet, MPV, ANC, Lymphocyte, Monocyte, EosinophIL	RF	response	RF: responder vs non-responder BA = 0.623, AUC= 0.59	PLR
Benedetti et al. (2021)	MDD = 108	IL−1β, IL-1rα, IL-2, IL-4, IL-5, IL-6, IL-7, IL-8, IL-9, IL-10, IL-12(p70), IL-13, IL-15, IL-16, IL-17, IFNγ, TNF-α, MCP1/CCL2, MIP-1α/CCL3, MIP-1β/CCL4, RANTES/ CCL5, CCL11, IP-10/CXCL10, FGF, G-CSF, GM-CSF, PDGF-B, VEGF	Elastic Net	response	Elastic Net: BA = 0.63, AUC = 0.75	IL-1β, IL-12, TNF-α
Popescu et al. (2025)	SZ = 70	CRP, ESR	RF, SVM	severity	NA	CRP
Al-Hakeim et al. (2019)	MDD = 60, HC = 30	CRP, IL-6, IL-10	SVM, LDA, PCA	diagnosis	SVM: MDD vs HC accuracy = 100% in validation samples LDA: MDD vs HC accuracy = 0.978 in validation samples	IL-10, IL-6
GuILloux et al. (2015)	MDD = 34, HC = 33	CD3D, CD97, IFITM3, GZMA, TAGLN2, TIMP1, PSMA4, PSMA6	SVM	response	SVM: 13-gene model: accuracy = 0.794 accuracy, BA = 0.781*	IFITM3, TIMP1
Dargél et al. (2018)	BD = 635	CRP	RF	trajectory, diagnosis	accuracy = 0.849, BA = 0.847	CRP
Martinuzzi et al. (2019)	PSY = 325	IL-6, IL-7, IL-8, IL-10, IL-12p40, IL-15, IL-16, IL-17, IL-18, IL-21, IL-23, IL-27, IFNγ, ccl2, CCL3, CCL4, CCL11, CCL13, CCL17, CCL19, CCL20, CCL22, CCL26, CCL27, CX3CL-1, CXCL10, CXCL11, CXCL12, TNF-α, TNF-β, VEGF, CRP, SAA, sICAM-1,sVCAM-1	Elastic Net, K-sparse	subtyping, response	AUC=0.73, BA = 0.64*	IL-15, CXCL12
Göteson et al. (2022)	BD = 324, HC = 169	ADA, AGER, MCP-4, CCL19, MCP-1, CCL20, CCL23, CCL25, CCL28, CCL3, CCL4, CCL7, CCL8, CXCL10, CXCL11, CXCL13, CXCL16, CXCL5, CXCL6, CXCL9, CD40-L, CHI3L1, CDCP1, SELE, CD69, ESM-1, ECP, CCL11, Flt3L, CX3CL1, NA, CXCL1, HAVcr-1, ICOSLG, IFNγ, IL-1 alpha, IL-1rl1, IL-1ra, IL-10, IL-10RA, IL-10RB, IL-12, IL-12B, IL-13, IL-15RA, IL-17RB, IL-17A, IL-17C, IL-18, IL-18R1, IL-2, IL-2RB, IL-20, IL-20RA, IL-…	RF	diagnosis	accuracy = 0.56, AUC = 0.72	TGF-α, EGF, MMP-7, SRC, GDF-15, CCL4
Wollenhaupt-Aguiar et a. (2020)	BD2 = 54, MDD = 54, HC = 54	IL-2, IL-4, IL-6, IL-10, TNF-α, IFNγ, IL-17A	SVM	diagnosis	MDD vs HC: AUC=0.74, BA = 0.69*	IL-6, carbonyl, BDNF, IL-10, IL-17A, IL-4, TNF-α
Zeng J et al. (2023)	MDD = 918, BD2 = 242	WBC, monocyte, monocyte ratio, neutrophIL, neutrophIL ratio, BasophILs , BasophILs ratio, eosinophIL , eosinophIL ratio, lymphocyte, lymphocyte ratio, RBC, HCT, MCV, RDW-CV, HGB, MCH, MCHC, RDW-SD, PLT, PDW, MPV, P-LCR, NLR, PLR, MLR	SVM, RF, XgBoost	diagnosis	XgBoost BD2 vs MDD: BA = 0.835*, accuracy = 0.863, AUC = 0.889	NA
Poletti et al. (2021)	BD = 81, MDD = 127, HC = 32	IL-1β, IL-1rα, IL-2, IL-4, IL-6, IL-7, IL-8, IL-9, IL-10, IL-13, IL-16, IL-17, IFNγ, TNF-α, MIF, CCL1, CCL2, CCL3, CCL4, CCL5, CCL8, CCL7, CCL11, CCL13, CCL15, CCL17, CCL19, CCL20, CCL21, CCL22, CCL23, CCL24, CCL25, CCL26, ccl27, CXCL1, CXCL2, CXCL5, CXCL6, CXCL8, CXCL9, CXCL10, CXCL11, CXCL12, CXCL13, CXCL16, CX3CL1, bFGF, PDGF-B, VEGF	Elastic Net	diagnosis	Elastic Net BD2 vs HC: BA = 0.94, AUC = 1	CCL3, CCL4, CCL5, CCL11, CCL25, CCL27, CXCL6, CXCL11, IL-9, TNF-α
Érico de Moura SILveira J et al. (2019)	MDD = 43, BD = 61, SZ = 55, AN = 41	IL-6, IL-1β, IL-10, TNF-α, CCL11	SVM, RF, ANN	trajectory	AUC = 0.83, BA = 0.729*	NA
Donnelly et al. (2025)	MDD = 309	CRP, IFNγ, IL-1α, IL-2, IL-2RB, IL-4, IL-5, IL-6, IL-7, IL-8, IL-10, IL-10RA, IL-10RB, IL-12B, IL-13, IL-15RA, IL-17A, IL-17C, IL-18, IL-18R1, IL-20, IL-20RA, IL-22RA1, IL-24, IL-33, TG-Fα/TNF, TNF-β, TNFRSF9, TNFSF14, TRAIL, TRANCE (RANKL), thymic stromal lymphopoietin (TSLP), TWEAK, CCL3, CCL4, CCL11, CCL19, CCL20, CCL23, CCL25, CCL28, CX3CL1, CXCL1, CXCL5, CXCL6, CXCL9, CXCL10, CXCL11, CCL2, C…	Elastic Net	subtyping	MDD diagnosis: BA = 0.580	Immuno metabolic set
SG FILlman et al. (2015)	SZ = 43, HC = 42	IL-1β, IL-2, IL-6, IL-8, IL-18	SPSS TwoStep Clustering	subtyping	NA	IL-6, IL-8, TNF-α
Dung Hoang et al. (2022)	FES = 47, HC = 33	IL-1β, IL-6, IL-8, IL-10, IL12/IL23p40, IFNγ, TNF-α, sFlt-1, bFGF, PlGF, VEGF	PCA, HC	subtyping	SILhouette score = 0.46	IL-1β, IL-6, IL-8, TNF-α
Ucuz et al. (2020)	SZ = 57, BD = 23, MDD = 61, AN = 24, HC = 70	leukocyte, lymphocyte, neutrophIL, monocyte, platelet, NLR, PLR, MLR, MPV	ANN	diagnosis	Accuracy =0. 99	leukocytes, lymphocyte, monocyte, neutrophil, MPV, NLR, MLR
He S et al. (2024)	MDD = 83, HC = 50	CD163, Syndecan-1, IL-1R2, IL-11, CXCL14, VEGFR1, GITR, XEDAR, CRTAM, RANK, Trem1, HLADR, B cells, CD36, Th17, Treg	Elastic Net, Lasso, Ridge, GBM, XgBoost, Superm PC, SVM, RF	trajectory, response	RF trajectory responder vs non-responder: accuracy = 0.895, AUC = 0.944 , Ridge diagnosis MDD vs. HC Ridge accuracy = 0.920, AUC = 0.864	NA
Tao YL et al. (2025)	HC= 100, MD = 41, SD = 31	IL-17	ANN	severity	discovery cohort: HC AUC =0.95, mILd MDD AUC = 0.87, severe MDD AUC = 0.87	IL-17
Kittel-Schneider et al. (2020)	BD = 70, MDD = 42	IL-18, MDC, MIP-1 beta, MIF, ANG-2, MMP-1, MMP-3, MMP-7, MMP-9, MMP-10, MCP-1, MCP-2, MCP-4, MIG, MPIF-1, MPO, B2M, Osteopontin, CRP, CD40, PAI-1, CD40-L, CD5L, HCC-4, PARC, RAGE, C3, Resistin, E-Selectin, EN-RAGE, SCF, Eotaxin-1, RANTES, ENA-78, TN-C, FAS, TIMP-1, TRAIL-R3, IgA, IgM, TNFR2, VCAM-1, ICAM-1, VEGF, IP-10, IL-6r, IL-8, IL-16, AXL, SAP, CLU, HGF, SCF, NGAL, SortILin, Vitronectin, THP…	AdaBoost	diagnosis	BA = 0.67	PDGF-BB, TSP-1
Liu C et al. (2025)	BD = 28, MDD = 40 52 finished rTMS	CRP, TNF-α	Extra Trees, RF, GBM, XgBoost	diagnosis	GBM: AUC = 0.863, accuracy = 0.773	CRP
Yee JY et al. (2025)	SZ = 146, HC = 49	4E-BP1, ADA, AXIN1, CASP-8, CCL11, CCL19, CCL20, CCL23, CCL25, CCL28, CCL3, CCL4, CD244, CD40, CD5, CD6, CD8A, CDCP1, CSF-1, CST5, CX3CL1, CXCL1, CXCL10, CXCL11, CXCL5, CXCL6, CXCL9, DNER, EN-RAGE, FGF-19, FGF-21, FGF-23, FGF-5, Flt3L, GDNF, HGF, IFNγ, IL-10, IL-10RA, IL-10RB, IL-12B, IL-15RA, IL-17A, IL-17C, IL-18, IL-18R1, IL-6, IL-7, IL-8, tgfβ1, LIF-R, MCP-1, MCP-2, MCP-3, MCP-4, MMP-1, MMP-1…	SVM	subtyping	Antipsychotic Response (ARE vs. CRE & CRT) BA = 0.780, AUC = 0.884	CCL25, CST5, CD5, TNFRSF9, MMP10
LS Sæther et al. (2022)	SZ = 175, SZA = 43, schizophreniform = 31, NOS = 94, BDI = 173, BDII = 103, BDNOS = 14, HC = 770	Inflammatory/Immune Canonical Variate	HC	subtyping	SILhouette score = 0.37	IL-18 system cytokines, BD-2, VCAM-1
Sun L et al. (2024)	MDD = 20, HC = 20	TRPV2, ZNF713, CTSL	RF, Lasso, SVM-RFE	diagnosis	BA = 0.867, accuracy = 0.764	CTSL, PSME2, ZNF713, CXCL8, TRPV2
Domenici et al. (2010)	MDD = 245, SZA = 229, HC = 254	RANTES, TIMP-1, EGF, MMP-9, TNFRII	RF, LDA	diagnosis	NA	MDD: insulin, MMP-9. SZ: BDNF, RANTES, EGF, TIMP-1
Lalousis et al. (2023)	SZ = 467, HC = 600	CRP, IFNγ, IL-10, IL-12, IL1-β, IL-2, IL-6, IL-8, TNF-α	HYDRA	subtyping	Adjusted Rand Index = 0.573	IL-6, IL-8, CRP, IL-10
Luo X et al. (2025)	SZ = 64, MDD = 53, HC = 33	CCL11, CCL20, EGF, G-CSF, GM-CSF, IL-15, PDGFAA, CCL5, VEGF	RF, XgBoost	diagnosis	XgBoost MDD vs HC: AUC = 0.994, accuracy = 0.885, BA = 0.869*	NA
Martinuzzi et al. (2021)	MDD = 264, BD = 198	CCL2, CCL3, CCL4, CCL11, CCL13, CCL17, CCL22, CXCL10, IL-6, IL-7, IL-8, IL-10, IL-12/IL-23 p40, IL-15, IL-16, IL-27, IFNγ, TNF-α	Elastic Net	diagnosis	Discovery cohort: accuracy = 0.83, AUC = 0.83	IL-10, IL-15, IL-27
Foiselle et al. (2022)	SZ = 238, SZA = 72	IL-6, IL-7, IL-8, IL-12/IL-23p40, IL-15, IL-16, IL-17A, TNF-α	Elastic Net	subtyping	NA	IL-6, IL-7, IL-12/23 p40, IL16, TNF-α
Skorobogatov et al. (2024)	BD = 321, SZ = 186, 75 HC = 185	IL-6, IL-8, IL-12/IL-23p40, IL-17, TNF-α, IFNγ, TRP, KYN, KA, QUINA, XA, QUINO, PICO	bootstrap forests	diagnosis, staging	Diagnosis SZ vs HC: AUC = 0.897, accuracy = 0.715	IL-6, TNF-α
Besga et al. (2015)	LOBD = 32, AD = 37, HC = 26	IL-1, IL-6, TNF-α	RF, DT, Naive Bayes	diagnosis	SVM LOBD vs HC: AUC = 0.9817, accuracy = 0.972	IL-6, TNF-α
Khoodoruth et al. (2025)	SZ = 69, HC = 30	NLR, PLR, MLR, CRP	RF	subtyping, response	TRS vs. NTRS + PANAA: accuracy = 0.884, AUC = 0.895	NA
Sánchez-Carro et al. (2023)	MDD = 91, HC = 80	TNF-α, CRP	RF, SVM, GBM	diagnosis, subtyping	melancholic vs. non-melancholic: AUC = 0.76	TNF-α, CRP
Liu X et al. (2022)	Affective disorders = 73, psychotic disorders n = 35	IL-8	DT	diagnosis	Accuracy = 0.861, AUC = 0.9	DBI, APOA1, LDH, ADL, CREA, MON, IL-8
Zhang Q et al. (2021)	SZ = 37, HC = 35	interaction terms	DT, RF, SVM	diagnosis	SVM accuracy = 0.986, AUC = 0.971	Cortisol × TNF-α × IL-8
Martínez-Cao et al. (2024)	SZ = 212	PLR, NLR, MLR	genetic algorithms, SVM-RFE	staging	Overall accuracy = 0.62, BA = 0.698*, AUC = 0.503	PLR, NLR, MLR, IL-6
Malashenkova et al. (2023)	SZ = 63, HC = 36	TNF-α, IFNγ, CRP, cortisol, CIC, IL-1β, IL-8, IL-1RA, IL-4, IL-10, IgA, IgM, IgG	QDA, linear SVM, RBF SVM, KNN, Gaussian processes, naive Bayes classifier, DT, AdaBoost, RF, XgBoost	diagnosis	AdaBoost SZ vs HC: AUC = 0.71, accuracy = 0.78	IL-8, CIC, IL-4, IFN-γ, TNF-α, cortisol

## Sheet: Studies_included_ML_implementat
Study author (s) year	Missingness data	Imputation method	Features selection	Dimensionality reduction	Cross-validation	Train test validation	External validation	Hyperparameter tuning	Tuning parameter if specified	Model interpretability	Class imbalance	How handel class imbalance
Kozyrev EA. et al. (2023)		excluded	ROC curves	none	5-folds CV	no	no	none		none	yes	Interatevly selection of same number of patient and HC
Lizano et al. (2021)	<10%	none	none	PCA	none	no	no	none		feature importance, none	no
Shaojia Lu et al. (2013)			Cytokines significantly between MDD and HC	none	none	no	no	none		none	no
Popov P. et al. ( 2024)			SIMCA	PCA	10-folds CV	50/50	no	10 folds CV		SIMCA	yes	none
Shen He et al. (2019)			feature importance	none	none	no	no	none		feature importance	yes	none
Lee Yena et al. (2021)	yes	excluded (Pairwise deletion)	PAF	PAF	10-folds CV	no	no	10 folds CV, Randomized search		feature importance	no
Lusi Zhang et al. (2023)	none	Winsorization	PC significantly associated with neurobehavioral features	PCA	none	no	no	none		none	yes	none
Elbakary et. Al (2025)	yes	Markov Chain Monte Carlo (MCMC)	feature importance	none	LOOCV	no	no	none		feature importance	yes	Youden’s J statistic
Benedetti et al. (2021)	>20%	excluded, Lower limit of detection	VIP	none	Nasted CV	no	no	Nested	λ	feature importance	no
Popescu et al. (2025)	yes	multiple imputation	Feature importance	none	k-folds CV	no	no	none		feature importance	yes	none
Al-Hakeim et al. (2019)			none	PCA	10-folds CV	50/50	no	10 folds CV		SIMCA	yes	none
Guilloux et al. (2015)			Feature ranking based on statistical significance	none	Nasted CV, LOOCV	no	yes	Nested		feature importance	no
Dargél et al. (2018)			RFE	none	5-folds CV	80/20	no	none		feature importance	yes	none
Martinuzzi et al. (2019)			Elastic Net	PCA	5-folds CV	80/20	no	Nested	α, λ	feature importance	no
Göteson et al. (2022)	>20%	none	feature importance	none	Nasted CV, 5-folds CV	no	no	Nested	grid search 500, trees min_n, mtry	feature importance	yes	none
Wollenhaupt-Aguiar et a. (2020)			RFE	none	LOOCV	no	no	none		feature importance	no
Zeng J et al. (2023)	>30%	excluded	ANOVA, shapley	none	10-folds CV	85/15	no	GridSearchCV		SHAP	yes	none
Poletti et al. (2021)	>20%	excluded	elastic net	none	10-folds CV, Nasted CV	no	no	Nested		Variable Inclusion Probability	yes	none
Érico de Moura Silveira J et al. (2019)			RFE	none	10-folds CV	no	no	caret automate tuning		feature importance	yes	none
Donnelly et al. (2025)	>10%	none	elastic net	PCA	Nasted CV	no	no	20 folds-Nasted CV		none	yes	ADASYN
SG Fillman et al. (2015)	average 3.8 data points	expectation maximization algorithm	recursive removal of lowest-contributing cytokine	none	none	no	no	silhouette measure		none	no
Dung Hoang et al. (2022)	none	Lower limit of detection	PCA	PCA	none	no	no	Silhouette method, Ward’s		none	no
Ucuz et al. (2020)			none	none	3-folds CV	no	no	none		none	yes	none
He S et al. (2024)			LASSO, LOG REG, RFE	Lasso, RFE	10-folds CV	70/30	no	none		SHAP	yes	none
Tao YL et al. (2025)			SHAP	none	none	80/20	yes	Adam		SHAP	yes	class weight method
Kittel-Schneider et al. (2020)	>20%	excluded , LOD/ULOQ substitution	Permutation importance scores	none	10-folds CV	90/10	no	none		permutation importance	yes	Random Oversampling + Balance acc
Liu C et al. (2025)	<4%	mean value	rfe	none	10-fold CV	90/10	no	none		yes	yes	none
Yee JY et al. (2025)	>50%	excluded, mean value	rfe	none	LOOCV	40/40/20	no	5 folds CV	C, gamma	SHAP	yes	class weights tuning
LS Sæther et al. (2022)	yes	Multiple Imputation by Chained Equations	CCA	none	Cross-validation: bootstrapped cluster stability + permutation testing	80/20	no	average silhouette index		none	yes	none
Sun L et al. (2024)	none	filtering out low-quality reads	rfe, RF, LASSO	Lasso	10-folds CV	no	yes	SVM-RF acc		feature importance	no
Domenici et al. (2010)	none	Minimum value imputation, Mean-median imputation technique, truncated normal maximum likelihood, Random Forests	PLS-DA (VIP-based)	PCA, PLS-DA	10-folds CV	no	no	none		feature importance	no
Lalousis et al. (2023)	Below detection <1.5% below LOD; <1% above range	Lower limit of detection	none	none	hold-out CV	80/20	yes	none		none	yes	none
Luo X et al. (2025)	>20%	excluded	LASSO	none	10-folds CV	70/30	no	none		SHAP	yes	XgBoost
Martinuzzi et al. (2021)	>10%	Multivariate Imputation by Chained Equations (MICE)	VIP	Elastic Net	none	no	yes	10 folds CV		VIP (Variable Inclusion Probability)	yes	none
Foiselle et al. (2022)	>10%	excluded , Multivariate Imputation by Chained Equations (MICE)	VIP	Elastic Net	none	no	no	10 folds CV	λ , α	VIP (Variable Inclusion Probability)	yes	none
Skorobogatov et al. (2024)	>30%	excluded, Lower limit of detection	forward selection + penalization (embedded)	none	Nasted CV	70/10/20	yes	Nested		feature importance	yes	stratified on sex, age and diagnostic category
Besga et al. (2015)			PCA	none	LOOCV	no	no	3 × 2-folds CV grid search		Gini impurity index, feature importance	yes	none
Khoodoruth et al. (2025)			feature importance	none	LOOCV	no	no	none		none	yes	none
Sánchez-Carro et al. (2023)	6.06%	multiple imputations procedures with RF	AUC ranks	none	10-folds CV	70/30	no	10 folds CV	mtry, minimum node size, sigma, C, number of trees, shrinkage, interaction.depth, number minimum observations in nodes	feature importance	no
Liu X et al. (2022)			LASSO	none	none	no	yes	none		feature importance, decision tree structure	no
Zhang Q et al. (2021)			none	Multi-dimensional scaling (MDS)	LOOCV	no	no	none		feature importance, decision tree structure	no
Martínez-Cao et al. (2024)			Genetic Algorithm	none	3-folds CV	no	no	none		feature importance	no
Malashenkova et al. (2023)			Feature importance	quantile threshold (top 70% importance)	10-folds CV	80/20	no	none		feature importance	yes	none

## Sheet: Supervised_Classification_model
Study author (s) (year)	Immune biomarkers	ML Algorithm	Algorithm objective	Diagnosis (sample size)	Accuracy	Balanced Accuracy	Sensitivity	Specificty	AUC	Most relevant predictors
Kozyrev EA. et al. (2023)	IL-1α, IL-1β, IL-1, IL-1RA, IL-2, IL-3, IL-4, IL-5, IL-6, IL-7, IL-8, IL-9, IL-10, IL-12P40, IL-12P70, IL-13, IL-15, IL-17A, TNF-α, TNF-β, Flt-3L, IFN-α2, IFNγ, CCL2, CCL3, CCL4, CCL7, CXCL1, CXCL10, CCL11, CCL22, EGF, tgf-α, PDGF-AA, PDGF-AB/BB, FGF-2, G-CSF, GM-CSF	DT	diagnosis	SZ (217) vs HC (90)		0.649	0.834	0.465		CCL22
		KNN	diagnosis	SZ (217) vs HC (90)		0.579	0.655	0.502		""
		SVM	diagnosis	SZ (217) vs HC (90)		0.636	0.803	0.468		""
		ANN	diagnosis	SZ (217) vs HC (90)		0.695	0.87	0.52		""
Popov P. et al. ( 2024)	immune-inflammatory responses system, M1 macrophage, T helper-17-axis	SVM	diagnosis	SNP (90) vs HC (40)	0.911	0.9785	1	0.957		T helper-17 axis, M1 macrophage activation, M1 macrophage profile
		SVM	diagnosis	MNP (90) vs HC (40)	0.978					""
		LDA	subtyping	SNP (90) vs HC (40)	0.956					""
		LDA	subtyping	MNP (90) vs HC (40)	0.956					""
Shen He et al. (2019)	IL-1β, IL-6, CRP, Beclin-1	RF	response	responder (27) vs non-responder (13)		0.791	0.692	0.889	0.815	beclin-1
Elbakary et. Al (2025)	WBC, RBC, Hgb, Hct, MCV, RDW, Platelet, MPV, ANC, Lymphocyte, Monocyte, Eosinophil	RF	response	responder (31) vs non-responder (63)	0.6596	0.6231	0.5161	0.7302	0.59	PLR
Benedetti et al. (2021)	IL−1β, IL-1rα, IL-2, IL-4, IL-5, IL-6, IL-7, IL-8, IL-9, IL-10, IL-12(p70), IL-13, IL-15, IL-16, IL-17, IFNγ, tnf-α, MCP1/CCL2, MIP-1α/CCL3, MIP-1β/CCL4, RANTES/ CCL5, CCL11, IP-10/CXCL10, FGF, G-CSF, GM-CSF, PDGF-B, VEGF	Elastic Net	response	MDD (108)		0.63	0.46	0.81	0.75	IL-1 β, IL-12, TNF-α
Al-Hakeim et al. (2019)	CRP, IL-6, IL-10	SVM	diagnosis	MDD (60) vs HC (30)	1					IL-10, IL-6
		LDA	diagnosis	MDD (60) vs HC (30)	0.978					IL-10, IL-6
Guilloux et al. (2015)	CD3D, CD97, IFITM3, GZMA, TAGLN2, TIMP1, PSMA4, PSMA6	SVM	response	MDD (34) vs HC (33)	0.794	0.781	0.667	0.895		IFITM3, TIMP1
	IFITM3, GZMA	SVM	response	MDD (34) vs HC (33)	0.762	0.727	0.861	0.593		""
Dargél et al. (2018)	CRP	RF		BD (126)	0.849	0.8475	0.787	0.908		CRP
Martinuzzi et al. (2019)	IL-6, IL-7, IL-8, IL-10, IL-12p40, IL-15, IL-16, il-17, IL-18, IL-21, IL-23, IL-27, IFNγ, CCL-2, CCL3, CCL4, CCL11, CCL13, CCL17, CCL19, CCL20, CCL22, CCL26, CCL27, CX3CL-1, CXCL10, CXCL11, CXCL12, TNF-α, TNF-β, VEGF, CRP, SAA, sICAM-1,sVCAM-1	Elastic Net		non-remitters (41) vs remitters (56)		0.64	0.83	0.45	0.73	IL-15, CXCL12
Göteson et al. (2022)	ADA, AGER, MCP-4, CCL19, MCP-1, CCL20, CCL23, CCL25, CCL28, CCL3, CCL4, CCL7, CCL8, CXCL10, CXCL11, CXCL13, CXCL16, CXCL5, CXCL6, CXCL9, CD40-L, CHI3L1, CDCP1, SELE, CD69, ESM-1, ECP, CCL11, Flt3L, CX3CL1, NA, CXCL1, HAVcr-1, ICOSLG, IFNγ, IL-1 alpha, il-1rl1, IL-1ra, IL-10, IL-10RA, IL-10RB, IL-12, IL-12B, IL-13, IL-15RA, IL-17RB, IL-17A, IL-17C, IL-18, IL-18R1, IL-2, IL-2RB, IL-20, IL-20RA, IL-…	RF	diagnosis	BD (324) vs HC (169)	0.56				0.72	TGF-α, EGF, MMP-7, SRC, GDF-15, CCL4
Wollenhaupt-Aguiar et a. (2020)	IL-2, IL-4, IL-6, IL-10, TNF-α, IFNγ, IL-17A	SVM	diagnosis	BD2 (54) vs MDD (54)		0.64	0.62	0.66	0.69	IL-4, TBARS, IL-10
		SVM	diagnosis	BD2 (54) vs HC (54)		0.66	0.62	0.7	0.7	IL-6, IL-4, TBARS, carbonyl, IL-17A
		SVM	diagnosis	MDD (54) vs HC (54)		0.69	0.68	0.7	0.74	IL-6, carbonyl, BDNF, IL-10, IL-17A, IL-4, TNF-α
Zeng J et al. (2023)	WBC, monocyte, monocyte ratio, neutrophil, neutrophil ratio, Basophils , Basophils ratio, eosinophil , eosinophil ratio, lymphocyte, lymphocyte ratio, RBC, HCT, MCV, RDW-CV, HGB, MCH, MCHC, RDW-SD, PLT, PDW, MPV, P-LCR, NLR, PLR, MLR	SVM	diagnosis	MDD (918) vs BD2 (242)	0.826	0.812	0.809	0.815	0.857	WBC, PLR, MONO, NEUT Ratio, BASO Ratio, LYMPH, LYMPH Ratio, HCT, MCHC, calcium, chlorine, HDL
		RF	diagnosis	MDD (918) vs BD2 (242)	0.822	0.809	0.804	0.813	0.85
		XGBoost	diagnosis	MDD (918) vs BD2 (242)	0.863	0.835	0.831	0.839	0.889
Poletti et al. (2021)	IL-1β, IL-1rα, IL-2, IL-4, IL-6, IL-7, IL-8, IL-9, IL-10, IL-13, IL-16, IL-17, IFNγ, TNF-α, MIF, CCL1, CCL2, CCL3, CCL4, CCL5, CCL8, CCL7, CCL11, CCL13, CCL15, CCL17, CCL19, CCL20, CCL21, CCL22, CCL23, CCL24, CCL25, CCL26, ccl27, CXCL1, CXCL2, CXCL5, CXCL6, CXCL8, CXCL9, CXCL10, CXCL11, CXCL12, CXCL13, CXCL16, CX3CL1, bFGF, PDGF-B, VEGF	Elastic Net	diagnosis	BD2 (81) vs MDD (127)		0.9	0.86	0.93	0.97
		Elastic Net	diagnosis	HC (32) vs MDD (127)		0.89	0.98	0.81	0.99	IL-1β, IL-6, IL-7, IL-16, IL-2, IL-4, IL-10, CCL20, CCL21, CXCL12, VEGF, PDGF-BB
		Elastic Net	diagnosis	BD2 (81) vs HC (32)		0.94	0.98	0.91	1	BD: CCL3, CCL4, CCL5, CCL11, CCL25, CCL27, CXCL6, CXCL11, IL-9, TNF-α
Érico de Moura Silveira J et al. (2019)	il-6, IL-1β, IL-10, TNF-α, CCL11	SVM	diagnosis	MDD + BD + SZ + AN (200)		0.729	0.752	0.706	0.83
		RF	diagnosis	MDD + BD + SZ + AN (200)		0.734	0.761	0.707	0.82
		ANN	diagnosis	MDD + BD + SZ + AN (200)		0.739	0.761	0.717	0.81
Donnelly et al. (2025)	CRP, IFNγ, IL-1α, IL-2, IL-2RB, IL-4, IL-5, IL-6, IL-7, IL-8, IL-10, IL-10RA, IL-10RB, IL-12B, IL-13, IL-15RA, IL-17A, IL-17C, IL-18, IL-18R1, IL-20, IL-20RA, IL-22RA1, IL-24, IL-33, TG-Fα/TNF, TNF-β, TNFRSF9, TNFSF14, TRAIL, TRANCE (RANKL), thymic stromal lymphopoietin (TSLP), TWEAK, CCL3, CCL4, CCL11, CCL19, CCL20, CCL23, CCL25, CCL28, CX3CL1, CXCL1, CXCL5, CXCL6, CXCL9, CXCL10, CXCL11, CCL2, C…	Elastic Net	trajectory	MDD (309)		0.58
		Elastic Net	trajectory	MDD high somatic symptoms (158)		0.575
		Elastic Net	trajectory	MDD high anxiety symptoms (197)		0.479
Ucuz et al. (2020)	leukocyte, lymphocyte, neutrophil, monocyte, platelet, NLR, PLR, MLR, MPV	ANN	subtyping	SZ + BD + MDD + AN + HC (235)	0.99					leukocytes, lymphocyte, monocyte, neutrophil, MPV, NLR, MLR
He S et al. (2024)	CD163, BMPR-IA, PF4, Syndecan-1	RF	trajectory	responders (31) vs non-responders (18)	0.895			0.938	0.944
	CD163, Syndecan-1, IL-1R2, IL-11, CXCL14, VEGFR1, GITR, XEDAR, CRTAM, RANK, Trem1, HLADR, B cells, CD36, Th17, Treg	Ridge	diagnosis	MDD (83) vs. HC (50)	0.92			0.864	0.973
Tao YL et al. (2025)	IL-17	ANN	severity	HC (100)					0.95	IL-17
		ANN	severity	MDD moderate (41)					0.87	IL-17
		ANN	severity	MDD Severe (31)					0.87	IL-17
Kittel-Schneider et al. (2020)	IL-18, MDC, MIP-1 beta, MIF, ANG-2, MMP-1, MMP-3, MMP-7, MMP-9, MMP-10, MCP-1, MCP-2, MCP-4, MIG, MPIF-1, MPO, B2M, Osteopontin, CRP, CD40, PAI-1, CD40-L, CD5L, HCC-4, PARC, RAGE, C3, Resistin, E-Selectin, EN-RAGE, SCF, Eotaxin-1, RANTES, ENA-78, TN-C, FAS, TIMP-1, TRAIL-R3, IgA, IgM, TNFR2, VCAM-1, ICAM-1, VEGF, IP-10, IL-6r, IL-8, IL-16, AXL, SAP, CLU, HGF, SCF, NGAL, Sortilin, Vitronectin, THP…	AdaBoost	diagnosis	BD (70) vs MDD (42)		0.67				PDGF-BB, TSP-1
Liu C et al. (2025)	Not specified	RF
	CRP, TNF-α	GBM	diagnosis	remission (32) vs. non-remission (20)	0.773		0.742		0.863	CRP
		XgBoost
	Not specified	Extra Trees	diagnosis	remission (31) vs. non-remission (21)	0.726		0.708		0.766	CRP
Yee JY et al. (2025)	4E-BP1, ADA, AXIN1, CASP-8, CCL11, CCL19, CCL20, CCL23, CCL25, CCL28, CCL3, CCL4, CD244, CD40, CD5, CD6, CD8A, CDCP1, CSF-1, CST5, CX3CL1, CXCL1, CXCL10, CXCL11, CXCL5, CXCL6, CXCL9, DNER, EN-RAGE, FGF-19, FGF-21, FGF-23, FGF-5, Flt3L, GDNF, HGF, IFNγ, IL-10, IL-10RA, IL-10RB, IL-12B, IL-15RA, IL-17A, IL-17C, IL-18, IL-18R1, IL-6, IL-7, IL-8, tgfβ1, LIF-R, MCP-1, MCP-2, MCP-3, MCP-4, MMP-1, MMP-1…	SVM	subtyping	SZ (146) vs HC (49)	0.763	0.692	0.828	0.556	0.739	CCL25, CST5, CD5, TNFRSF9, MMP10
		SVM	subtyping	ARE (49) vs. CRE + CRT (97)	0.793	0.78	0.833	0.727	0.884	CCL25, CST5, CD5, TNFRSF9, MMP10
		SVM	subtyping	CRE (68) vs. CRT (29)	0.778	0.867	1	0.733	0.778	CCL25, CST5, CD5, TNFRSF9, MMP10
Sun L et al. (2024)	TRPV2, ZNF713, CTSL	SVM	diagnosis	MDD (20) vs HC (20)	0.764	0.867				CTSL, PSME2, ZNF713, CXCL8, TRPV2
Domenici et al. (2010)	RANTES, TIMP-1, EGF, MMP-9, TNFRII, EGF, MMP-9	LDA	diagnosis	MDD + SZA + HC (728)						MMP-9 (depression) BDNF (SZ) , RANTES (SZ) , EGF (SZ) , TIMP-1 (SZ)
		RF	diagnosis	MDD + SZA + HC (728)						""
Luo X et al. (2025)	CCL11, CCL20, EGF, G-CSF, GM-CSF, IL-15, PDGFAA, CCL5, VEGF	RF	diagnosis	MDD (53) vs HC (33)	0.846	0.8065	0.813	0.8	0.928
		RF	diagnosis	SZ (64) vs HC (33)	0.7	0.5635	0.905	0.222	0.746
		RF	diagnosis	MDD (53) vs SZ (64)	0.778	0.769	0.85	0.688	0.866	CCL11, IL-2, IL-13, CXCL2, G-CSF
		XgBoost	diagnosis	MDD (53) vs HC (33)	0.885	0.869	0.938	0.8	0.994
		XgBoost	diagnosis	SZ (64) vs HC (33)	0.633	0.5475	0.762	0.333	0.651
		XgBoost	diagnosis	MDD (53) vs SZ (64)	0.722	0.7315	0.65	0.813	0.806
Martinuzzi et al. (2021)	CCL2, CCL3, CCL4, CCL11, CCL13, CCL17, CCL22, CXCL10, IL-6, IL-7, IL-8, IL-10, IL-12/IL-23 p40, IL-15, IL-16, IL-27, IFNγ, TNF-α	Elastic Net	diagnosis	BD (198) vs MDD (264)	0.83	0.77	0.77	0.76	0.83	IL-10, IL-15, IL-27
Skorobogatov et al. (2024)	IL-6, IL-8, IL-12/IL-23p40, IL-17, tnf-α, IFNγ, TRP, KYN, KA, QUINA, XA, QUINO, PICO	bootstrap forests	diagnosis	SZ +BD (507) vs HC (185)					0.804	IL-6, TNF-α, IFN-γ, QUINO, PICO
		bootstrap forests	diagnosis	SZ (186) vs HC (185)		0.715	0.5323	0.8976	0.824	IL-6, TNF-α
		bootstrap forests	diagnosis	BD (321) vs HC (185)		0.515	0.4977	0.5323	0.802	IL-6, TNF-α, IFN-γ, PICO
		bootstrap forests	staging	Stable (191) vs HC (185)					0.747
		bootstrap forests	staging	Acute (316) vs HC (185)					0.838
		bootstrap forests	staging	Acute (316) vs stable (191)					0.713
		bootstrap forests	diagnosis	SZ (186) vs BD (321)					0.627
Besga et al. (2015)	IL-1, IL-6, TNF-α	RF	diagnosis	LOBD (32) vs AD (37)	0.8667				0.8639	IL-6, TNF-α
		RF	diagnosis	HC (26) vs LOBD (32)	0.9576				0.9638	""
		SVM	diagnosis	LOBD (32) vs AD (37)	0.8751				0.8733	""
		SVM	diagnosis	LOBD (32) vs AD (37)	0.9438				0.9555	""
		SVM	diagnosis	HC (26) vs LOBD (32)	0.9721				0.9817	""
		SVM	diagnosis	HC (26) vs LOBD (32)	0.941				0.9555	""
		CART	diagnosis	LOBD (32) vs AD (37)	0.9026				0.8957	""
		CART	diagnosis	HC (26) vs LOBD (32)	0.9176				0.9137	""
Khoodoruth et al. (2025)	NLR, PLR, MLR, CRP	RF	diagnosis	TRS + NTRS (69 )vs HC (30)	0.8687				0.857	CRP, MPV, ferritin
		RF	response	TRS (31) vs. NTRS (38) + PANSS	0.8841				0.8952
		RF	response	TRS (31) vs. NTRS (38) - PANSS	0.7246				0.7918	Ferriting, triglicering
Sánchez-Carro et al. (2023)	Not specified	RF
	TNF-α, CRP	SVM	diagnosis	MDD (91) vs HC (80)					0.65	TNF-α, CRP, triglycerides
		SVM	subtyping	melancholic (65) vs. non-melancholic (26)					0.76	""
		SVM	subtyping	resistant (59) vs. non-resistant (32)					0.65	""
	Not specified	GBM
Liu X et al. (2022)	IL-8	DT	diagnosis	Affective disorders (73) vs psychotic Disorders (35)	0.861				0.9	DBI, APOA1, LDH, ADL, CREA, MON, IL-8
Zhang Q et al. (2021)	interaction terms	DT	diagnosis	SZ (37) vs HC (35)	0.931	0.929	0.973	0.886		Cortisol × TNF-α × IL-8
		RF	diagnosis	SZ (37) vs HC (35)	0.944	0.945	0.919	0.971		""
		SVM	diagnosis	SZ (37) vs HC (35)	0.986	0.986	1	0.971		""
Martínez-Cao et al. (2024)	PLR, NLR, MLR	SVM	staging	SZ (212)	0.62	0.698	0.893	0.503		PLR, NLR, MLR, IL-6
Malashenkova et al. (2023)	TNF-α, IFNγ, CRP, cortisol, CIC, IL-1β, IL-8, IL-1RA, IL-4, IL-10, IgA, IgM, IgG	AdaBoost	diagnosis	SZ (63) vs HC (36)	0.78				0.71	IL-8, CIC, IL-4, IFN-γ, TNF-α, Cortisol
		XGBoost	diagnosis	SZ (63) vs HC (36)	0.75				0.68	IL-1β, IL-10, Cortisol, CIC, TNF-α
		SVM	diagnosis	SZ (63) vs HC (36)	0.67				0.49
		SVM	diagnosis	SZ (63) vs HC (36)	0.68				0.5
		DT	diagnosis	SZ (63) vs HC (36)	0.6				0.56
		Naive Bayes	diagnosis	SZ (63) vs HC (36)	0.54				0.58
		KNN	diagnosis	SZ (63) vs HC (36)	0.67				0.63
		QDA	diagnosis	SZ (63) vs HC (36)	0.7				0.62
		RF	diagnosis	SZ (63) vs HC (36)	0.67				0.54
